# Supplementary material for: Peripheral PD-1+CD56+ T-cell frequencies correlate with outcome in stage IV melanoma under PD-1 blockade
Source: PLoS One. 2019 Aug 16;14(8):e0221301. doi: 10.1371/journal.pone.0221301 (PMC6697319; doi:10.1371/journal.pone.0221301)
Supplement: S1 Table — (CSV) [file pone.0221301.s005.csv]

patient_Nr.	sex	Age	M-category	CMVserostatus_BL	therapy	clincial response	LDHRatio [?1=normal; >1=elevated]	PFS	event_PFS	OS_Followup	event_OS	flow_cytometer_data	Count	Time, SSC-A subset | Count	Time, SSC-A subset/threshold | Count	Time, SSC-A subset/threshold/Single Cells | Count	Time, SSC-A subset/threshold/Single Cells/Single Cells | Count	Time, SSC-A subset/threshold/Single Cells/Single Cells/viable cells | Count	Time, SSC-A subset/threshold/Single Cells/Single Cells/viable cells/Lymphocytes | Count	Time, SSC-A subset/threshold/Single Cells/Single Cells/viable cells/Lymphocytes/CD3+ T-cells | Count	Time, SSC-A subset/threshold/Single Cells/Single Cells/viable cells/Lymphocytes/CD3+ T-cells/CD4+ | Count	Time, SSC-A subset/threshold/Single Cells/Single Cells/viable cells/Lymphocytes/CD3+ T-cells/CD4+/PD-1+ | Count	Time, SSC-A subset/threshold/Single Cells/Single Cells/viable cells/Lymphocytes/CD3+ T-cells/CD4-CD8- | Count	Time, SSC-A subset/threshold/Single Cells/Single Cells/viable cells/Lymphocytes/CD3+ T-cells/CD4-CD8-/PD-1+ | Count	Time, SSC-A subset/threshold/Single Cells/Single Cells/viable cells/Lymphocytes/CD3+ T-cells/CD8+ | Count	Time, SSC-A subset/threshold/Single Cells/Single Cells/viable cells/Lymphocytes/CD3+ T-cells/CD8+/PD-1+ | Count	Time, SSC-A subset/threshold/Single Cells/Single Cells/viable cells/Lymphocytes/CD3+CD56+ T-cells | Count	Time, SSC-A subset/threshold/Single Cells/Single Cells/viable cells/Lymphocytes/CD3+CD56+ T-cells/PD-1+ | Count	Time, SSC-A subset/threshold/Single Cells/Single Cells/viable cells/Lymphocytes/CD3+CD56+ T-cells/CD4+ | Count	Time, SSC-A subset/threshold/Single Cells/Single Cells/viable cells/Lymphocytes/CD3+CD56+ T-cells/CD4+/PD-1+ | Count	Time, SSC-A subset/threshold/Single Cells/Single Cells/viable cells/Lymphocytes/CD3+CD56+ T-cells/CD4+CD8+ | Count	Time, SSC-A subset/threshold/Single Cells/Single Cells/viable cells/Lymphocytes/CD3+CD56+ T-cells/CD4+CD8+/PD-1 | Count	Time, SSC-A subset/threshold/Single Cells/Single Cells/viable cells/Lymphocytes/CD3+CD56+ T-cells/CD8+ | Count	Time, SSC-A subset/threshold/Single Cells/Single Cells/viable cells/Lymphocytes/CD3+CD56+ T-cells/CD8+/PD-1+ | Count	Time, SSC-A subset/threshold/Single Cells/Single Cells/viable cells/Lymphocytes/CD3+CD56+ T-cells/CD4-CD8- | Count	Time, SSC-A subset/threshold/Single Cells/Single Cells/viable cells/Lymphocytes/CD3+CD56+ T-cells/CD4-CD8-/PD-1+ | Count
1	male	75	M1c	negativ	Pembrolizumab	PD	0,844	88	1	172	1		411000	408000	177744	170302	159195	158556	66903	48097	44601	6087	854	40	2156	326	299	97	118		65		43		73
2	female	40	M1b	positiv	Pembrolizumab	PD	0,824	30	1	65	1		499000	460000	237912	230308	221441	221154	82728	61813	45537	1480	1597	40	13047	672	440	81	113		34		152	23	140	12
3	female	75	M1c	positiv	Pembrolizumab	SD	0,972	287	1	885	0		574000	548000	411000	396057	380808	380299	284581	199117	119904	17119	15554	1309	49160	4561	10691	709	3828	133	1725	163	3547	309	1581	104
4	female	35	M1c	negativ	Pembrolizumab	PD	1,172	43	1	142	1		268614	258553	150994	147165	139668	138978	47852	37039	26649	1108	1271	49	8637	443	335	70	64		15		119		137	8
5	female	74	M1a	negativ	Pembrolizumab	PR	1,384	856	0	856	0		868000	837000	445000	430000	406000	405000	187820	149705	118211	1662	3557	153	23112	757	875	143	322	71	159	41	295	25	99
6	female	58	M1c	positiv	Pembrolizumab	PR	1,076	769	0	769	0		689000	663000	371192	361228	347756	347239	162396	121099	97962	4853	3799	316	16194	2011	2516	275	339	51	159	31	1154	145	864	48
7	male	43	M1c	negativ	Pembrolizumab	PD	0,796	94	1	520	1		401000	392351	184426	179844	170925	170540	85130	54121	41055	5577	1613	144	10002	1033	523	102	106		32		138	28	247	28
8	male	68	M1b	positiv	Pembrolizumab	PD	0,888	92	1	596	0		375264	362027	215777	211211	198949	198629	115308	93480	59425	4943	4021	268	28591	4961	816	206	46		67		188	99	515	67
9	male	82	M1b	positiv	Pembrolizumab	SD	0,908	163	1	727	0		446000	402000	211669	199205	186217	185926	40714	28677	15982	2857	1521	226	9327	2051	1627	232	270	92	40		830	59	486	74
10	male	79	M1c	positiv	Pembrolizumab	SD	0,732	827	0	827	0		562000	538000	273022	264910	250577	250003	71438	52928	42007	1963	1883	188	7606	928	1004	61	80		48		522	18	354	14
11	male	58	M1c	positiv	Pembrolizumab	PD	0,824	106	1	131	0		371106	356874	190853	186572	177202	176911	59915	37023	20929	3852	2683	245	10556	1582	2378	597	265	123	78		904	96	1131	352
12	male	66	M1c	positiv	Pembrolizumab	SD	0,904	308	1	867	0		650000	638000	299875	289433	271346	270972	86033	70785	28123	5069	3055	237	24052	4726	15122	1894	5211	1259	663	149	6752	295	2496	191
13	female	42	M1c	positiv	Pembrolizumab	PD	2,212	20	1	73	1		421000	392868	258662	247539	238934	238612	110923	87244	56266	11832	2595	467	19607	6771	7695	3787	1763	1599	469	396	4698	1422	764	369
14	female	79	M1a	positiv	Pembrolizumab	PD	1,208	90	1	459	1		693000	676000	260213	249326	229914	229445	72924	42807	22411	3518	7498	2103	11374	1846	1304	59	30		24		1091	17	159	22
15	female	71	M1b	positiv	Pembrolizumab	PD	1,404	94	1	94	1		568000	534000	200330	189858	178394	178154	45543	33544	25611	877	1202	93	5310	484	737	224	75		17		126	2	517	189
16	male	58	M1c	negativ	Pembrolizumab	PD	3,328	22	1	47	1		616000	586000	315503	301941	285559	285317	90347	70256	49257	2350	4394	342	13368	1604	2826	524	88		20		938	317	1780	179
17	male	90	unknown	positiv	Pembrolizumab	PD	0,512	16	1	16	1		386316	349921	279888	274007	268811	268637	137547	13723	8617	2051	1336	327	2223	256	1398	384	35		19		939	97	404	263
18	female	66	unknown	positiv	Pembrolizumab	PD	0,724	95	1	314	1		770000	726000	352560	339934	326480	326071	131649	83524	55471	5515	3376	166	15025	3816	4588	679	677	234	224	78	2908	274	778	93
19	male	56	M1a	negativ	Pembrolizumab	SD	0,676	287	1	767	0		1260000	1220000	337839	325497	307876	307202	70229	42067	22469	2834	1908	112	15976	3476	1077	142	42		33		824	103	178	9
20	male	82	M1b	positiv	Pembrolizumab	PD	0,816	90	1	211	1		366984	347247	195286	189426	179485	179315	51194	22719	14187	1505	1115	70	5012	459	2072	199	857	139	65		946	26	204	14
21	female	83	M1c	positiv	Pembrolizumab	CR	5,432	747	0	747	0		970000	935000	335102	319844	298292	297452	61312	35274	29591	1468	1353	108	2315	287	1844	366	539	187	333	106	603	51	369	22
22	male	78	M1c	positiv	Pembrolizumab	PD	0,64	90	1	230	1		389096	372622	165251	160946	152409	152268	45232	25789	15479	1238	1824	105	5895	1315	2297	323	110		82		1461	196	641	38
23	male	54	M1c	positiv	Pembrolizumab	PD	0,572	7	1	62	1		384571	366838	230078	225256	218854	218684	79707	58674	34510	3982	3512	113	18201	2304	1706	468	172	93	77		885	193	571	128
24	female	75	M1c	negativ	Pembrolizumab	PD	0,74	96	1	112	1		613000	571000	341171	330434	313357	312911	139075	105822	81278	4389	9041	292	11394	1910	3426	351	134	39	77		1163	201	2051	99
25	male	73	M1c	negativ	Pembrolizumab	CR	0,972	514	1	757	0		1000000	974000	303542	291780	273055	272680	49327	30673	26924	1434	703	61	2390	972	477	105	51		30		98		297	26
26	male	65	M1a	positiv	Pembrolizumab	PD	1,024	87	1	277	1		910000	851000	640000	622000	592000	591000	427000	260307	111396	18621	16641	2183	100701	19474	29512	4722	2553	1374	465	149	12930	1191	13556	2008
27	male	63	M1c	negativ	Pembrolizumab	PD	0,972	42	1	49	1		288270	277278	142963	137353	128635	128499	22072	12675	9986	736	637	48	1733	190	194	44	32		7		95		60
28	male	37	M1a	positiv	Pembrolizumab	PD	0,684	108	1	800	0		858000	844000	545000	531000	507000	506000	191471	156091	67027	5083	7747	703	71353	3896	8587	65	190	10	296	9	7718	34	372	12
29	male	64	M1b	negativ	Pembrolizumab	PD	0,848	75	1	774	0		3840000	3730000	674000	648000	603000	602000	232675	118236	81683	20446	7806	624	24795	7969	3168	606	205	127	40		627	388	2295	73
30	female	77	M1c	positiv	Pembrolizumab	PD	5,468	35	1	35	1		583000	573000	289177	277776	265528	265192	107289	67536	42235	3442	5820	273	12570	1319	6644	641	404	189	84		3723	246	2431	188
31	male	80	M1c	positiv	Pembrolizumab	PR	0,812	563	1	614	1		728000	698000	421000	412000	399596	399328	263833	135368	93091	9240	5903	319	34077	3405	1242	211	212	86	84		284	37	661	66
32	male	64	M1b	positiv	Pembrolizumab	SD	0,704	197	1	597	1		848000	800000	450000	436000	418000	417000	252889	150576	126109	3371	3185	68	19338	1362	859	125	305	71	98		270	31	186	3
33	male	60	M1b	negativ	Pembrolizumab	CR	0,736	724	0	724	0		1020000	962000	310535	298190	274797	273977	55051	30418	19273	3542	2689	247	6969	3023	1056	82	39		21		307	33	688	28
34	female	94	M1a	positiv	Pembrolizumab	CR	1,02	482	0	482	0		717000	666000	383385	369401	353162	352802	178171	87905	72253	6364	1428	118	10270	1650	2342	154	159	44	67		1739	75	375	26
35	male	79	M1a	positiv	Pembrolizumab	SD	0,976	166	1	699	0		533000	498000	280288	270795	254317	254074	68082	54463	47346	1005	1620	26	4186	319	1113	120	279	37	35		440	49	358	30
36	female	83	M1c	negativ	Pembrolizumab	PD	0,72	31	1	31	1		179632	169243	75891	74733	70702	70648	13591	9736	9005	243	175	14	323	126	167	55	120	47	1		25		21
37	male	77	M1b	positiv	Pembrolizumab	CR	1,444	696	0	696	0		651000	622000	291441	282717	270265	269951	149109	78669	52998	7121	3884	920	14373	3665	6375	2000	1794	831	1354	806	2567	281	660	82
38	male	75	M1c	negativ	Pembrolizumab	CR	0,728	685	0	685	0		1140000	1090000	327937	316935	297521	297165	154103	113949	91039	6443	2938	106	17724	1173	1737	190	100		70		741	98	822	29
39	male	88	M1c	positiv	Pembrolizumab	PD	2,724	85	1	182	1		686000	645000	396472	379395	366307	365898	154247	99678	49460	10100	12021	233	14278	3861	23540	2137	1815	1316	59		1909	231	19750	574
40	male	67	M1b	positiv	Pembrolizumab	CR	0,828	643	0	643	0		911000	863000	518000	499000	480000	479000	287645	225805	176141	13055	5688	421	35180	13033	6161	1607	1709	927	167	73	2636	383	1647	224
41	female	62	M1b	positiv	Pembrolizumab	PR	2,144	650	0	650	0		701000	666000	299854	289595	275747	275471	105936	73232	35466	4813	5283	1117	29509	1917	2351	352	1067	78	215	31	374	28	695	215
42	female	58	M1c	positiv	Pembrolizumab	PR	0,732	610	0	610	0		363335	353737	196773	191300	179963	179530	97228	84753	64739	1476	2200	36	15595	704	1544	107	241	49	76		851	32	375	9
43	male	82	M1c	negativ	Pembrolizumab	PD	1,22	62	1	557	1		504000	471000	358269	347838	334304	333709	221035	123161	94504	6754	5958	668	17246	4292	3605	659	871	174	165	41	1281	118	1288	326
44	female	67	M1b	positiv	Pembrolizumab	CR	0,672	585	0	585	0		562000	530000	208963	203024	192363	192245	50247	32983	18723	1383	1806	113	10955	1167	1342	48	44		17		1028	17	252	11
45	male	83	M1c	positiv	Pembrolizumab	PD	8,312	21	1	66	1		301258	281997	161884	155112	142854	142558	45075	17276	14469	1648	432	55	1866	487	412	127	35		13		211	97	153	9
46	male	76	M1a		Pembrolizumab	PD	1,24	18	1	18	1		1100000	1050000	382876	366463	332215	331952	104298	81382	67038	3583	1502	158	11030	2669	1154	340	85		14		710	243	345	54
47	male	78	M1b	positiv	Pembrolizumab	SD	0,76	412	1	562	0		978000	931000	592000	572000	550000	550000	343396	216883	78065	18779	4457	453	68437	7879	65291	12086	551	324	346	90	63888	11610	488	59
48	female	90	M1b	negativ	Pembrolizumab	PD	1,648	33	1	66	0		891000	831000	397085	384592	369267	368564	161580	127803	115367	3916	815	17	11036	955	330	63	190	54	16		99		25
49	female	84	M1a	negativ	Pembrolizumab	CR	0,948	97	1	388	0		1150000	1100000	576000	555000	532000	531000	292410	106338	71336	8426	4067	184	28742	1277	1051	66	172	26	55		410	23	413	8
50	male	79	M1c	positiv	Pembrolizumab	CR	1,16	588	0	588	0		736000	710000	415000	403000	385998	385125	143558	103418	94567	6221	1875	107	5619	1171	1171	112	194	51	44		767	18	166	32
51	male	81	M1c	positiv	Pembrolizumab	PR	0,62	58	1	97	0		630000	615000	246855	238071	223046	222747	43289	29934	23889	1463	1467	30	3195	355	1143	88	445	72	20		437	9	241	4
52	female	73	M1a	positiv	Pembrolizumab	PD	0,716	48	1	548	0		447000	426000	288009	279833	270943	270532	146522	109549	30844	7342	2632	177	50469	9179	24896	2578	2410	1182	471	110	20881	1212	1131	74
53	male	82	M1b	positiv	Pembrolizumab	PR	0,696	458	0	458	0		354474	339367	96713	92823	82253	81617	14230	8251	3818	324	508	29	3490	630	334	126	46		10		235	84	43
54	female	74	M1c	positiv	Pembrolizumab	PR	0,884	510	0	510	0		552000	506000	274194	264574	251663	251433	117637	71227	46105	2951	3528	107	16143	1787	4975	491	157	47	77		3959	373	778	53
55	female	76	M1a	positiv	Pembrolizumab	PD	1,124	63	1	471	0		936000	841000	302602	288946	268129	267856	53208	21529	13242	425	828	32	5260	275	1974	65	1490	51	72		315	10	97
56	male	78	M1a	positiv	Pembrolizumab	SD	0,759	276	1	276	1		957000	895000	257972	247557	228348	228167	73203	47960	32982	4303	1187	178	12053	1374	1034	221	93		53		678	83	210	47
57	female	40	M1b	negativ	Nivolumab	CR	0,594	1181	0	1181	0		908000	869000	243923	233349	217381	217222	64832	38812	24889	1171	1294	76	11917	1138	472	104	55		21		208	46	188	29
58	female	63	M1b	positiv	Pembrolizumab	SD	0,566	440	1	1101	0		1060000	1020000	412000	390260	364912	364587	95997	67314	42250	2492	878	29	18705	2363	4070	574	1136	258	1206	276	1557	38	171	2
59	male	66	M1c	positiv	Nivolumab	PD	0,811	4	1	231	1		1120000	1100000	312250	294080	263326	262827	53040	32652	16656	1471	2376	89	11896	1415	889	51	25		6		565	21	293	12
60	male	85	unknown	positiv	Pembrolizumab	SD	1,052	326	1	709	0		940000	902000	384401	364372	338993	338780	112830	50532	27155	6258	1301	245	19959	4086	1298	216	152	66	50		539	67	557	57
61	female	83	M1b	positiv	Nivolumab	PD	0,702	79	1	508	0		644000	591000	240642	228781	210900	210658	50808	32312	21296	1654	1571	96	8329	427	607	148	323	103	52		136	8	96
62	male	61	M1a	positiv	Pembrolizumab	PD	0,819	196	1	474	0		811000	779000	244515	233555	219426	219209	36247	22513	13628	1618	1316	284	5313	1596	1196	459	398	236	61		583	164	153	24
63	male	53	unknown	negativ	Pembrolizumab	PR	0,867	481	1	761	0		421000	404000	102664	99842	92302	92080	28457	18998	13095	950	2057	61	3443	418	114
64	female	77	M1c	positiv	Pembrolizumab	PD	0,954	190	1	392	1		359435	336716	79437	75745	70263	69979	11765	5616	2513	219	621	37	2376	329	41
65	male	53	M1b	negativ	Pembrolizumab	SD	0,915	588	1	814	0		703000	653000	205116	196527	183377	183062	37451	20389	12669	1734	1321	137	5830	1326	150	44	38		5		41		66
66	female	67	unknown	positiv	Pembrolizumab	PD	0,84	211	1	756	0		515000	473000	169031	163993	154458	153964	51492	34427	27848	1262	748	23	5138	432	511	83	166	37	29		267	29	49
67	male	71	M1c	positiv	Pembrolizumab	PD	2,104	108	1	512	1		596000	539000	172437	167023	156923	156502	40782	29881	19578	2073	678	72	6991	822	2342	1016	853	641	170	142	1184	224	133	8
68	male	75	unknown	positiv	Pembrolizumab	PD	0,878	147	1	213	1		469000	452000	230318	222395	210686	210426	63936	52748	44554	1019	1148	41	5989	892	837	177	221	70	49		279	31	288	53
69	male	84	M1c	negativ	Pembrolizumab	PD	0,695	106	1	234	1		393065	383013	215090	208421	196349	196176	101137	11433	8738	881	460	42	1957	450	128	31	25		6		68		29
70	female	67	M1c	positiv	Pembrolizumab	PD	0,893	481	1	762	0		1260000	1160000	290125	276151	261620	261407	73318	37285	25717	3427	1169	140	7340	1916	1084	464	527	278	296	150	159	14	102
71	female	57	M1c	positiv	Pembrolizumab	CR	0,912	739	1	739	0		479000	456000	167344	162329	151407	151193	31177	19806	12380	934	1200	67	5720	595	324	50	61		13		121	21	129	14
72	male	57	M1a	positiv	Pembrolizumab	PD	1,177	126	1	762	0		766000	720000	199597	189905	173415	173220	31450	18210	14673	799	912	21	2082	276	459	36	45		14		65		335	11
73	female	66	M1a	positiv	Pembrolizumab	PD	0,93	128	1	128	1		858000	816000	467000	453000	441000	440000	217294	168705	117674	14406	9949	1545	33283	6853	4974	2477	653	408	163	104	527	131	3630	1833
74	male	70	M1c	negativ	Nivolumab	PD	3,095	54	1	54	1		1020000	950000	284880	269577	246851	246638	59251	46473	37632	3102	1754	91	6577	1498	196	65	65		4		57		70
75	male	73	M1c	positiv	Nivolumab	PD	0,718	114	1	404	1		322956	303785	119943	114549	106843	106667	20744	10978	8352	753	409	33	1793	261	335	53	86		27		72		150	11
